# Supplementary material for: Whole genome sequencing to study antimicrobial resistance and RTX virulence genes in equine Actinobacillus isolates
Source: Vet Res. 2023 Apr 5;54:33. doi: 10.1186/s13567-023-01160-2 (PMC10074821; doi:10.1186/s13567-023-01160-2)
Supplement: Supplementary file 1 — Additional file 1. Overview of used WGS data for Actinobacillus spp. strains, including accessions, genome QC, and excluded strains based on divergence. [file 13567_2023_1160_MOESM1_ESM.xlsx]

## Sheet: Supplement S1
	Additional file 1. Overview of used WGS data for Actinobacillus spp. strains, including accessions, genome QC, and excluded strains based on divergence.
					Genome QC
	Genome	Accession	Reference	Coverage	Completeness	GC (%)	Genome Size (bp)	Pct. of reference	Excluded
	Actinobacillus equuli subsp. equuli CCUG2041 NCTC8529	CP103811	This study	393X	99.6038	40.2788	2424936	100.588
	CP007715.1 Actinobacillus equuli subsp. equuli 19392	CP007715.1						100
	Actinobacillus sp. 798	CP103832	This study	248X	97.9485	40.4368	2366117	86.6259				Mean	Stdev
	Actinobacillus sp. 1812	CP103831	This study	172X	99.8585	40.3964	2394310	85.0225			A. equuli subsp. equuli	91.8202	0.775787
	Actinobacillus sp. 2499	CP103830	This study	222X	99.7736	40.4439	2402576	92.1639			A. equuli subsp. Haemolyticus	86.4099	0.704493
	Actinobacillus sp. 2539	SAMN30522526	This study	284X	99.6038	40.4302	2388605	90.9403			A. delphinicola	2.5	NA
	Actinobacillus sp. 2863	CP103829	This study	321X	99.6887	40.5625	2339006	85.6817			A. succinogenes	3.1	NA
	Actinobacillus sp. 3009	CP103828	This study	379X	99.4341	40.4168	2351933	92.4699			Actinobacillus sp. GY-402	3.2	NA
	Actinobacillus sp. 3090	CP103827	This study	520X	98.9766	40.4691	2371110	86.9736			A. seminis	3.5	NA
	Actinobacillus sp. 3113	CP103826	This study	188X	99.2445	40.4753	2371437	86.1169			A. porcinus	5.49086	NA
	Actinobacillus sp. 3282	CP103825	This study	466X	99.6887	40.4334	2378885	86.0772			A. indolicus	8.45588	0.300375
	Actinobacillus sp. 3524	CP103824	This study	325X	99.8585	40.4723	2326449	86.8701			A. minor	12.2	NA
	Actinobacillus sp. 3579	CP103823	This study	213X	98.305	40.4096	2385345	86.4474			A. porcitonsillarum	13.5	NA
	Actinobacillus sp. 3617	CP103822	This study	276X	99.6038	40.4731	2338909	87.5418			A. suis	84.6513	1.04598
	Actinobacillus sp. 3750	CP103821	This study	332X	99.6038	40.439	2378731	91.082			A. lignieresii	62.3189	0.960972
	Actinobacillus sp. 3820	CP103820	This study	186X	99.6887	40.474	2346964	86.7608			A. ureae	81.3881	1.06329
	Actinobacillus sp. 3826	CP103812	This study	324X	99.6463	40.3628	2416529	87.2391			A. capsulatus	83.2	NA
	Actinobacillus sp. 3873	CP103819	This study	181X	99.2247	40.3225	2394455	85.6057			A. pleuropneumoniae	61.2494	0.538917
	Actinobacillus sp. 3874	CP103818	This study	678X	99.1964	40.3234	2394597	85.6288			A. arthritidis	63.5	NA
	Actinobacillus sp. 3887	SAMN30522513	This study	366X	98.2965	40.4519	2547328	87.2758			A. genomospecies1	64.2382	1.3083
	Actinobacillus sp. 4005	CP103817	This study	213X	99.519	40.301	2345183	92.4811			A. genomospecies2	63.1	NA
	Actinobacillus sp. 4026	CP103816	This study	270X	99.6038	40.402	2343520	91.5295
	Actinobacillus sp. 4038	CP103815	This study	189X	99.6887	40.4406	2419064	86.1125
	Actinobacillus sp. 4091	CP103814	This study	503X	99.6038	40.4245	2412648	86.5786
	Actinobacillus sp. 4130	CP103813	This study	138X	99.4341	40.3746	2335568	92.8961
	LR134486.1 Actinobacillus equuli NCTC9435	LR134486.1						90.9988
	Actinobacillus equuli subsp. hemolyticucs CCUG19799 NCTC13195	CP103810	This study	135X	99.7312	40.404	2427723	86.9201
	Actinobacillus arthritidis CCUG24862	CP103833	This study	322X	96.4912	39.474	2266746	63.5112
	Actinobacillus sp. 3216	CP103834	This study	413X	99.8585	40.5329	2375097	64.0877
	Actinobacillus genomospecies1 CCUG22229	CP103809	This study	326X	99.6038	40.6289	2262470	63.0116
	Actinobacillus genomospecies1 CCUG22231	CP103808	This study	152X	99.519	40.6917	2317799	65.6152
	Actinobacillus genomospecies2 CCUG15571	CP103807	This study	426X	82.0034	39.2717	1883708	63.1328
	LR134510.1 Actinobacillus delphinicola NCTC12871	LR134510.1						2.48884	x
	NHRD01000001.1 Actinobacillus succinogenes GXAS137	NHRD01000001.1						3.09874	x
	CP062137.1 Actinobacillus sp. GY-402	CP062137.1						3.16911	x
	UFSB01000003.1 Actinobacillus seminis NCTC10851 ATCC15768	UFSB01000003.1						3.46567	x
	CAAGST010000001.1 Actinobacillus porcinus NM319	CAAGST010000001.1						5.49086	x
	CAAGSZ010000001.1 Actinobacillus indolicus 46K2C	CAAGSZ010000001.1						8.24348	x
	CP038145 Actinobacillus indolicus AIFJ1607	CP038145						8.66828	x
	ACFT01000154.1 Actinobacillus minor 202	ACFT01000154.1						12.1829	x
	CP029206.1 Actinobacillus porcitonsillarum 9953L55	CP029206.1						13.5212	x
	MTBV01000001.1 Actinobacillus suis ATCC 15557	MTBV01000001.1						84.0108
	NC 018690.1 Actinobacillus suis H91-0380	NC 018690.1						84.922
	NZ MTBW01000026.1 Actinobacillus suis H89-1173	NZ MTBW01000026.1						84.2114
	MTBX01000001.1 Actinobacillus suis H91-0406	MTBX01000001.1						83.8356
	QCXP01000001.1 Actinobacillus suis AS108-13	QCXP01000001.1						84.2792
	LT906456.1 Actinobacillus suis NCTC12996 ATCC33415	LT906456.1						86.6487
	UFRM01000002.1 Actinobacillus lignieresii NCTC4189	UFRM01000002.1						61.6394
	UFRN01000002.1 Actinobacillus lignieresii NCTC4191	UFRN01000002.1						62.9984
	UFSD01000002.1 Actinobacillus ureae NCTC10220	UFSD01000002.1						82.0157
	L831080.1 Actinobacillus ureae ATCC 25976	L831080.1						80.1605
	UFSH01000002.1 Actinobacillus ureae NCTC10221	UFSH01000002.1						81.9882
	KB893930.1 Actinobacillus capsulatus DSM 19761 C228	KB893930.1						83.1529
	CP026009.1 Actinobacillus pleuropneumoniae App6	CP026009.1						60.7207
	ADOL01000063.1 Actinobacillus pleuropneumoniae serovar 12 1096	ADOL01000063.1						60.2624
	CP031856.1 Actinobacillus pleuropneumoniae 16287-1	CP031856.1						61.3525
	CP031863.1 Actinobacillus pleuropneumoniae serovar 11 56153	CP031863.1						61.664
	CP031869.1 Actinobacillus pleuropneumoniae WF83	CP031869.1						60.7506
	CP031875.1 Actinobacillus pleuropneumoniae serovar 2 S1536	CP031875.1						61.5173
	JAEKIR010000001.1 Actinobacillus pleuropneumoniae 1140	JAEKIR010000001.1						60.8643
	CP031854.1 Actinobacillus pleuropneumoniae ORG1224	CP031854.1						60.9494
	CP079921.1 Actinobacillus pleuropneumoniae P1875	CP079921.1						61.3717
	CP031873.1 Actinobacillus pleuropneumoniae serovar 4 M62	CP031873.1						61.9754
	NZ CABFJY010000001.1 Actinobacillus vicugnae W16181	NZ CABFJY010000001.1						61.0089
	CP031864.1 Actinobacillus pleuropneumoniae serovar 10 D13039	CP031864.1						61.4248
	CP029003.1 Actinobacillus pleuropneumoniae serovar 1 4074	CP029003.1						61.4066
	JAHHZT010000001.1 Actinobacillus pleuropneumoniae 18-1342	JAHHZT010000001.1						60.6436
	CP031862.1 Actinobacillus pleuropneumoniae 8329	CP031862.1						60.9714
	LS483358.1 Actinobacillus pleuropneumoniae NCTC11384	LS483358.1						61.9754
	CP031860.1 Actinobacillus pleuropneumoniae 3906	CP031860.1						61.0044
	CP031874.1 Actinobacillus pleuropneumoniae S1421	CP031874.1						60.9456
	ALYN01000001.1 Actinobacillus pleuropneumoniae S8	ALYN01000001.1						60.2525
	CP069797.1 Actinobacillus pleuropneumoniae K17	CP069797.1						60.7786
	CP031859.1 Actinobacillus pleuropneumoniae HS143	CP031859.1						61.0261
	CP031865.1 Actinobacillus pleuropneumoniae serovar 9 CVJ13261	CP031865.1						61.6947
	NZ CP030753.1 Actinobacillus pleuropneumoniae S4074	NZ CP030753.1						61.4066
	CP069796.1 Actinobacillus pleuropneumoniae serovar 6 Femo	CP069796.1						62.6339
	UIFY01000002.1 Actinobacillus pleuropneumoniae NCTC11407	UIFY01000002.1						62.6343
	CP030753.1 Actinobacillus pleuropneumoniae S4074	CP030753.1						61.4066
	NC 010278.1 Actinobacillus pleuropneumoniae serovar 3 JL03	NC 010278.1						60.95
	AHHZU010000001.1 Actinobacillus pleuropneumoniae G1-9626	AHHZU010000001.1						60.6507
	CP031855.1 Actinobacillus pleuropneumoniae 7311555	CP031855.1						61.3935
	CP078508.1 Actinobacillus pleuropneumoniae serovar 8 405	CP078508.1						61.167
	CP031866.1 Actinobacillus pleuropneumoniae serovar 8 405	CP031866.1						61.1667
	NC 009053.1 Actinobacillus pleuropneumoniae serovar 5b L20	NC 009053.1						60.5203
	CP031858.1 Actinobacillus pleuropneumoniae A-85-14	CP031858.1						61.643
	CP031861.1 Actinobacillus pleuropneumoniae serovar 13 N273	CP031861.1						61.8376
	ADXN01000038.1 Actinobacillus pleuropneumoniae serovar 2 4226	ADXN01000038.1						61.4653
	NC 010939.1 Actinobacillus pleuropneumoniae serovar 7 AP76	NC 010939.1						60.8264
	CP022715.1 Actinobacillus pleuropneumoniae KL 16	CP022715.1						61.4514
	LN908249.1 Actinobacillus pleuropneumoniae serovar 8 MIDG2331	LN908249.1						61.4851
	LR134515.1 Actinobacillus pleuropneumoniae NCTC10976	LR134515.1						61.5277
