# Supplementary material for: Whole genome sequencing to study antimicrobial resistance and RTX virulence genes in equine Actinobacillus isolates
Source: Vet Res. 2023 Apr 5;54:33. doi: 10.1186/s13567-023-01160-2 (PMC10074821; doi:10.1186/s13567-023-01160-2)
Supplement: Supplementary file 2 — Additional file 2. Overview of rMLST analysis results for all used WGS genomes. Whenever percentages do not add up to 100%, not all ribosomal gene sequences could be proper classified or identified in the used genome. [file 13567_2023_1160_MOESM2_ESM.xlsx]

## Sheet: Supplement S2
	Additional file 3. Overview of rMLST analysis results for all used WGS genomes. Whenever percentages do not add up to 100%, not all ribosomal gene sequences could be proper classified or identified in the used genome.
			rMLST matches
	Genome	Accession	A. lignieresii	A. equuli	A. suis	A. ureae	A. pleuropneumoniae	A. vicugnae	A. seminis	A. succinogenes	A. delphinicola	A. capsulatus	Actinobacillus sp.	G. parasuis	A. porcinus	A. minor	"A. porcitonsilarum"
	Actinobacillus equuli subsp. equuli CCUG2041 NCTC8529	CP103811		1
	CP007715.1 Actinobacillus equuli subsp. equuli 19392	CP007715.1		1
	Actinobacillus sp. 798	CP103832	0.23	0.46				0.23
	Actinobacillus sp. 1812	CP103831	0.07	0.46	0.23	0.07		0.07
	Actinobacillus sp. 2499	CP103830	0.05	0.68	0.05	0.11
	Actinobacillus sp. 2539	SAMN30522526		0.84		0.12
	Actinobacillus sp. 2863	CP103829	0.07	0.38	0.23	0.23		0.07
	Actinobacillus sp. 3009	CP103828		0.8	0.11	0.05
	Actinobacillus sp. 3090	CP103827		0.22	0.44	0.22
	Actinobacillus sp. 3113	CP103826		0.22	0.44	0.22
	Actinobacillus sp. 3282	CP103825	0.08	0.61	0.08	0.17
	Actinobacillus sp. 3524	CP103824	0.13	0.54		0.13		0.13
	Actinobacillus sp. 3579	CP103823	0.11	0.59	0.11			0.11
	Actinobacillus sp. 3617	CP103822	0.08	0.7	0.08	0.08
	Actinobacillus sp. 3750	CP103821		0.82	0.1
	Actinobacillus sp. 3820	CP103820	0.1	0.42	0.1	0.21		0.1
	Actinobacillus sp. 3826	CP103812	0.08	0.35	0.17	0.26		0.08
	Actinobacillus sp. 3873	CP103819	0.1	0.3	0.5	0.1
	Actinobacillus sp. 3874	CP103818	0.09	0.36	0.45	0.09
	Actinobacillus sp. 3887	SAMN30522513	0.12	0.25	0.38	0.12
	Actinobacillus sp. 4005	CP103817		0.9	0.06
	Actinobacillus sp. 4026	CP103816	0.04	0.87	0.04	0.04
	Actinobacillus sp. 4038	CP103815	0.08	0.61	0.08	0.17
	Actinobacillus sp. 4091	CP103814	0.06	0.53	0.2	0.13		0.06
	Actinobacillus sp. 4130	CP103813		0.83	0.05	0.05
	LR134486.1 Actinobacillus equuli NCTC9435	LR134486.1		0.45	0.3
	Actinobacillus equuli subsp. hemolyticucs CCUG19799 NCTC13195	CP103810		0.76	0.09	0.09
	Actinobacillus arthritidis CCUG24862	CP103833	1
	Actinobacillus sp. 3216	CP103834	0.6				0.4
	Actinobacillus genomospecies1 CCUG22229	CP103809	1
	Actinobacillus genomospecies1 CCUG22231	CP103808	0.6	0.2			0.2
	Actinobacillus genomospecies2 CCUG15571	CP103807	0.33			0.33	0.33
	LR134510.1 Actinobacillus delphinicola NCTC12871	LR134510.1									1
	NHRD01000001.1 Actinobacillus succinogenes GXAS137	NHRD01000001.1								1
	CP062137.1 Actinobacillus sp. GY-402	CP062137.1											1
	UFSB01000003.1 Actinobacillus seminis NCTC10851 ATCC15768	UFSB01000003.1							1
	CAAGST010000001.1 Actinobacillus porcinus NM319	CAAGST010000001.1													1
	CAAGSZ010000001.1 Actinobacillus indolicus 46K2C	CAAGSZ010000001.1												0.53
	CP038145 Actinobacillus indolicus AIFJ1607	CP038145												0.52
	ACFT01000154.1 Actinobacillus minor 202	ACFT01000154.1												0.03		0.03	0.51
	CP029206.1 Actinobacillus porcitonsillarum 9953L55	CP029206.1					1
	MTBV01000001.1 Actinobacillus suis ATCC 15557	MTBV01000001.1			1
	NC 018690.1 Actinobacillus suis H91-0380	NC 018690.1			1
	NZ MTBW01000026.1 Actinobacillus suis H89-1173	NZ MTBW01000026.1			1
	MTBX01000001.1 Actinobacillus suis H91-0406	MTBX01000001.1			1
	QCXP01000001.1 Actinobacillus suis AS108-13	QCXP01000001.1			1
	LT906456.1 Actinobacillus suis NCTC12996 ATCC33415	LT906456.1			1
	UFRM01000002.1 Actinobacillus lignieresii NCTC4189	UFRM01000002.1	1
	UFRN01000002.1 Actinobacillus lignieresii NCTC4191	UFRN01000002.1	1
	UFSD01000002.1 Actinobacillus ureae NCTC10220	UFSD01000002.1				1
	L831080.1 Actinobacillus ureae ATCC 25976	L831080.1				1
	UFSH01000002.1 Actinobacillus ureae NCTC10221	UFSH01000002.1				1
	KB893930.1 Actinobacillus capsulatus DSM 19761 C228	KB893930.1										1
	CP026009.1 Actinobacillus pleuropneumoniae App6	CP026009.1					1
	ADOL01000063.1 Actinobacillus pleuropneumoniae serovar 12 1096	ADOL01000063.1					1
	CP031856.1 Actinobacillus pleuropneumoniae 16287-1	CP031856.1					1
	CP031863.1 Actinobacillus pleuropneumoniae serovar 11 56153	CP031863.1					1
	CP031869.1 Actinobacillus pleuropneumoniae WF83	CP031869.1					1
	CP031875.1 Actinobacillus pleuropneumoniae serovar 2 S1536	CP031875.1					1
	JAEKIR010000001.1 Actinobacillus pleuropneumoniae 1140	JAEKIR010000001.1					1
	CP031854.1 Actinobacillus pleuropneumoniae ORG1224	CP031854.1					1
	CP079921.1 Actinobacillus pleuropneumoniae P1875	CP079921.1					1
	CP031873.1 Actinobacillus pleuropneumoniae serovar 4 M62	CP031873.1					1
	NZ CABFJY010000001.1 Actinobacillus vicugnae W16181	NZ CABFJY010000001.1						1
	CP031864.1 Actinobacillus pleuropneumoniae serovar 10 D13039	CP031864.1					1
	CP029003.1 Actinobacillus pleuropneumoniae serovar 1 4074	CP029003.1					1
	JAHHZT010000001.1 Actinobacillus pleuropneumoniae 18-1342	JAHHZT010000001.1					1
	CP031862.1 Actinobacillus pleuropneumoniae 8329	CP031862.1					1
	LS483358.1 Actinobacillus pleuropneumoniae NCTC11384	LS483358.1					1
	CP031860.1 Actinobacillus pleuropneumoniae 3906	CP031860.1					1
	CP031874.1 Actinobacillus pleuropneumoniae S1421	CP031874.1					1
	ALYN01000001.1 Actinobacillus pleuropneumoniae S8	ALYN01000001.1					1
	CP069797.1 Actinobacillus pleuropneumoniae K17	CP069797.1					1
	CP031859.1 Actinobacillus pleuropneumoniae HS143	CP031859.1					1
	CP031865.1 Actinobacillus pleuropneumoniae serovar 9 CVJ13261	CP031865.1					1
	NZ CP030753.1 Actinobacillus pleuropneumoniae S4074	NZ CP030753.1					1
	CP069796.1 Actinobacillus pleuropneumoniae serovar 6 Femo	CP069796.1					1
	UIFY01000002.1 Actinobacillus pleuropneumoniae NCTC11407	UIFY01000002.1					1
	CP030753.1 Actinobacillus pleuropneumoniae S4074	CP030753.1					1
	NC 010278.1 Actinobacillus pleuropneumoniae serovar 3 JL03	NC 010278.1					1
	AHHZU010000001.1 Actinobacillus pleuropneumoniae G1-9626	AHHZU010000001.1					1
	CP031855.1 Actinobacillus pleuropneumoniae 7311555	CP031855.1					1
	CP078508.1 Actinobacillus pleuropneumoniae serovar 8 405	CP078508.1					1
	CP031866.1 Actinobacillus pleuropneumoniae serovar 8 405	CP031866.1					1
	NC 009053.1 Actinobacillus pleuropneumoniae serovar 5b L20	NC 009053.1					1
	CP031858.1 Actinobacillus pleuropneumoniae A-85-14	CP031858.1					1
	CP031861.1 Actinobacillus pleuropneumoniae serovar 13 N273	CP031861.1					1
	ADXN01000038.1 Actinobacillus pleuropneumoniae serovar 2 4226	ADXN01000038.1					1
	NC 010939.1 Actinobacillus pleuropneumoniae serovar 7 AP76	NC 010939.1					1
	CP022715.1 Actinobacillus pleuropneumoniae KL 16	CP022715.1					1
	LN908249.1 Actinobacillus pleuropneumoniae serovar 8 MIDG2331	LN908249.1					1
	LR134515.1 Actinobacillus pleuropneumoniae NCTC10976	LR134515.1					1
