# Supplementary material for: Whole genome sequencing to study antimicrobial resistance and RTX virulence genes in equine Actinobacillus isolates
Source: Vet Res. 2023 Apr 5;54:33. doi: 10.1186/s13567-023-01160-2 (PMC10074821; doi:10.1186/s13567-023-01160-2)
Supplement: Supplementary file 3 — Additional file 3. Overview of available MLST schemes for some members of the Pasteurellaceae family. [file 13567_2023_1160_MOESM3_ESM.xlsx]

## Sheet: Supplement S3
	Additional file 3. Overview of available MLST schemes for some members of the Pasteurellaceae family.
	Organism	Gene1	Gene2	Gene3	Gene4	Gene5	Gene6	Gene7	Reference
	P. multocida	adk	aroA	deoD	zwf	gdhA	mdh	pgi	https://pubmed.ncbi.nlm.nih.gov/15019106/
	M. haemolytica	adk	aroE	deoD	zwf	gnd	mdh	gapDH	https://pubmed.ncbi.nlm.nih.gov/19460329/
	H. influenzae	adk	atpG	frdB	fucK	recA	mdh	pgi	https://www.ncbi.nlm.nih.gov/pubmed/12682154
	A. actinomycetemcomitans	adk	atpG	frdB	zwf	recA	mdh	pgi	https://pubmed.ncbi.nlm.nih.gov/34908433/
	G. parasuis	infB	atpG	frdB	6pgd	rpoB	mdh	g3pd	https://pubmed.ncbi.nlm.nih.gov/23218953/
	Actinobacillus sp.	adk	atpG	deoD	zwf	recA	mdh	pgi
		Adk	Adenylate Kinase
		AroA	3-phosphoshikimate 1-carboxyvinyltransferase
		InfB	translation initiation factor IF-2
		AroE	shikimate dehydrogenase
		AtpG	ATP F0F1 synthase subunit gamma
		DeoD	purine nucleoside phosphorylase
		FrdB	fumarate reductase
		g6pd (zwf)	glucose-6-phosphate dehydrogenase
		GdhA	NADP-specific glutamate dehydrogenase
		Gnd	6-phosphogluconate dehydrogenase
		Mdh	malate dehydrogenase
		pgi	glucose-6-phosphate isomerase
		rpoB	DNA-directed RNA polymerase subunit beta
		RecA	recombinase RecA
