# Supplementary material for: Whole genome sequencing to study antimicrobial resistance and RTX virulence genes in equine Actinobacillus isolates
Source: Vet Res. 2023 Apr 5;54:33. doi: 10.1186/s13567-023-01160-2 (PMC10074821; doi:10.1186/s13567-023-01160-2)
Supplement: Supplementary file 4 — Additional file 4. Overview of identified RTX and RTX toxin-related proteins from all used WGS genomes. Percentages represent protein homologies. [file 13567_2023_1160_MOESM4_ESM.xlsx]

## Sheet: Supplement S4
	Additional file 4. Overview of identified RTX and RTX toxin-related proteins from all used WGS genomes. Percentages represent protein homologies
		AAM45565.1_AqxC_[Actinobacillus_equuli_subsp._haemolyticus]	AAM45566.1_AqxA_[Actinobacillus_equuli_subsp._haemolyticus]	AAM45569.1_AqxA_[Actinobacillus_equuli]	AAM45567.1_AqxB_[Actinobacillus_equuli_subsp._haemolyticus]	AAM45568.1_AqxD_[Actinobacillus_equuli_subsp._haemolyticus]	WP_039196325.1_calcium-binding_protein_[Actinobacillus_equuli]	WP_039197707.1_calcium-binding_protein_[Actinobacillus_equuli]	WP_039197807.1_calcium-binding_protein_[Actinobacillus_equuli]		EFM89374.1_ApxIC_[Actinobacillus_pleuropneumoniae_serovar_4_str._M62]	WP_005612910.1_ApxIC_[Actinobacillus_pleuropneumoniae]	WBY04521.1_ApxIA_[Actinobacillus_pleuropneumoniae]	WP_005612908.1_ApxIA_[Actinobacillus_pleuropneumoniae]	WP_258164985.1_ApxIA_[Actinobacillus_pleuropneumoniae]	WP_237585861.1_ApxIB_[Actinobacillus_pleuropneumoniae]	UPA20344.1_ApxIB_[Actinobacillus_pleuropneumoniae]	WBY04520.1_ApxIB_[Actinobacillus_pleuropneumoniae]	WP_157755793.1_ApxIB_[Actinobacillus_pleuropneumoniae]	WP_237585860.1_ApxID_[Actinobacillus_pleuropneumoniae]	UKH11834.1_ApxID_[Actinobacillus_pleuropneumoniae_serovar_6_str._Femo]	WBY04519.1_ApxID_[Actinobacillus_pleuropneumoniae]	KIE96667.1_ApxIIC_[Actinobacillus_pleuropneumoniae]	AAK50052.1_ApxIIA_[Actinobacillus_pleuropneumoniae]	AAA21923.1_ApxIIIC_[Actinobacillus_pleuropneumoniae_serovar_2]	WP_005597652.1_ApxIICA_[Actinobacillus_pleuropneumoniae]	WP_005608143.1_ApxIICA_[Actinobacillus_pleuropneumoniae]	WP_012263031.1_ApxIICA_[Actinobacillus_pleuropneumoniae]	WP_039709150.1_ApxIICA_[Actinobacillus_pleuropneumoniae]	CAA56359.1_ApxIIIB_[Actinobacillus_pleuropneumoniae_serovar_8_str._405]	EFM89515.1_ApxIIID_[Actinobacillus_pleuropneumoniae_serovar_4_str._M62]	EFM91629.1_ApxIIID_[Actinobacillus_pleuropneumoniae_serovar_6_str._Femo]	CAA56360.1_ApxIIID_[Actinobacillus_pleuropneumoniae_serovar_8_str._405]	WP_005601912.1_ApxIIICA_[Actinobacillus_pleuropneumoniae]	WP_005620396.1_ApxIIICA_[Actinobacillus_pleuropneumoniae]	WP_012263184.1_ApxIIICA_[Actinobacillus_pleuropneumoniae]	WP_126395238.1_ApxIIICA_[Actinobacillus_pleuropneumoniae]	ACT79986.1_ApxIVA_[Actinobacillus_pleuropneumoniae]	AAD01905.1_ApxIVA_var3_[Actinobacillus_pleuropneumoniae]	AAD01698.1_ApxIVA_[Actinobacillus_pleuropneumoniae_serovar_1_str._4074]	ABN74092.1_ApxIVA_[Actinobacillus_pleuropneumoniae_serovar_5b_str._L20]	ADG63470.1_ApxIVA_[Actinobacillus_pleuropneumoniae]	ACE61703.1_ApxIVA_[Actinobacillus_pleuropneumoniae_serovar_7_str._AP76]	EFL77727.1_ApxIVA_[Actinobacillus_pleuropneumoniae_serovar_2_str._4226]	QSZ39035.1_ApxIVA_[Actinobacillus_pleuropneumoniae]	SQF64778.1_ApxIVA_[Actinobacillus_pleuropneumoniae]	SUU64377.1_ApxIVA_[Actinobacillus_pleuropneumoniae]	AAD01904.1_ORF1-IV3_[Actinobacillus_pleuropneumoniae]	AAD01696.1_MRP_ATPase_homolog_[Actinobacillus_pleuropneumoniae_serovar_1_str._4074]
	ACFT01000154.1_Actinobacillus_minor_202	0	0	0	0	0	0	0	0		0	0	0	0	0	0	0	0	0	0	0	0	100	0	0	0	0	0	0	0	0	0	0	0	0	0	0	0	0	0	0	0	0	0	0	0	0	0	92
	ACQL01000197.1_Actinobacillus_minor_NM305	0	0	0	0	0	0	0	0		0	0	0	0	0	0	0	0	0	0	0	0	0	0	0	0	0	0	0	0	0	0	0	0	0	0	0	0	0	0	0	0	0	0	0	0	0	0	90.67
	ADOL01000063.1_Actinobacillus_pleuropneumoniae_serovar_12_1096	0	0	0	0	0	0	0	0		0	0	0	0	99.11	0	0	0	100	0	0	100	100	0	0	0	0	0	0	0	0	0	0	0	0	0	0	0	0	0	0	0	0	0	0	0	0	0	96
	ADXN01000038.1_Actinobacillus_pleuropneumoniae_serovar_2_4226	0	0	0	0	0	0	0	0		0	0	0	0	99.11	0	0	100	0	0	0	100	100	0	100	100	0	0	0	99.58	0	100	0	100	0	0	0	0	0	0	0	0	0	0	0	0	0	0	96
	AHHZU010000001.1_Actinobacillus_pleuropneumoniae_G1-9626	0	0	0	0	0	0	0	0		98.96	0	0	0	0	0	0	99.86	0	0	0	100	100	0	0	0	0	0	0	0	0	0	0	0	0	0	0	0	97.58	0	0	0	0	0	0	0	0	98.08	98.67
	ALYN01000001.1_Actinobacillus_pleuropneumoniae_S8	0	0	0	0	0	0	0	0		100	0	0	0	0	0	0	100	0	0	0	100	100	0	0	100	0	0	0	0	0	0	0	0	0	0	0	0	0	0	0	0	0	0	0	0	99.15	98.08	98.67
	Actinobacillus_arthritidis_CCUG24862	0	0	0	0	0	0	0	0		0	0	0	0	0	0	0	0	0	0	0	0	0	0	0	0	0	0	0	0	0	0	0	0	0	0	0	0	0	0	0	0	0	0	0	0	0	0	96
	Actinobacillus_equuli_subsp._equuli_CCUG2041_NCTC8529	0	0	0	0	0	100	100	100		0	0	0	0	0	0	0	0	0	0	0	0	0	0	0	0	0	0	0	0	0	0	0	0	0	0	0	0	0	0	0	0	0	0	0	0	0	57.05	97.33
	Actinobacillus_equuli_subsp._hemolyticucs_CCUG19799_NCTC13195	0	0	0	0	0	0	0	0		0	0	0	0	0	0	0	0	0	0	0	0	0	0	0	0	0	0	0	0	0	0	0	0	0	0	0	0	0	0	0	0	0	0	0	0	0	0	0
	Actinobacillus_genomospecies1_CCUG22229	0	0	0	0	0	0	0	0		0	0	70.57	0	0	0	0	99.72	0	0	99.79	0	0	0	0	0	0	0	0	0	0	0	0	0	0	0	0	0	0	97.01	0	0	0	0	0	0	0	98.08	98.67
	Actinobacillus_genomospecies1_CCUG22231	0	0	0	0	0	0	0	0		0	0	70.47	0	0	0	0	99.72	0	0	0	99.16	0	0	0	0	0	0	0	0	0	0	0	0	0	0	0	0	0	0	0	0	0	0	0	0	0	0	98
	Actinobacillus_genomospecies2_CCUG19571	0	0	0	0	0	0	0	0		0	0	0	0	0	0	0	0	0	0	0	0	0	0	0	0	0	0	0	0	0	0	0	0	0	0	0	0	0	0	0	0	0	0	0	0	0	0	96.67
	Actinobacillus_sp._1812	100	97.47	0	99.86	99.79	90.48	98.22	95.44		0	0	0	0	0	0	0	0	0	0	0	0	0	0	0	0	0	0	0	0	0	0	0	0	0	0	0	0	0	0	0	0	0	0	0	0	0	0	96
	Actinobacillus_sp._2499	0	0	0	0	0	100	94.65	99.7		0	0	0	0	0	0	0	0	0	0	0	0	0	0	0	0	0	0	0	0	0	0	0	0	0	0	0	0	0	0	0	0	0	0	0	0	0	0	98
	Actinobacillus_sp._2539	0	0	0	0	0	99.73	95.36	96.05		0	0	0	0	0	0	0	0	0	0	0	0	0	0	0	0	0	0	0	0	0	0	0	0	0	0	0	0	0	0	0	0	0	0	0	0	0	0	97.33
	Actinobacillus_sp._2863	100	0	99.9	99.86	99.79	90.72	99.64	95.02		0	0	0	0	0	0	0	0	0	0	0	0	0	0	0	0	0	0	0	0	0	0	0	0	0	0	0	0	0	0	0	0	0	0	0	0	0	0	97.33
	Actinobacillus_sp._3009	0	0	0	0	0	100	0	97.05		0	0	0	0	0	0	0	0	0	0	0	0	0	0	0	0	0	0	0	0	0	0	0	0	0	0	0	0	0	0	0	0	0	0	0	0	0	57.69	96.67
	Actinobacillus_sp._3090	100	0	99.9	99.86	99.58	90.19	95.19	94.14		0	0	0	0	0	0	0	0	0	0	0	0	0	0	0	0	0	0	0	0	0	0	0	0	0	0	0	0	0	0	0	0	0	0	0	0	0	57.05	95.33
	Actinobacillus_sp._3113	100	0	99.9	99.86	99.58	90.19	95.19	94.14		0	0	0	0	0	0	0	0	0	0	0	0	0	0	0	0	0	0	0	0	0	0	0	0	0	0	0	0	0	0	0	0	0	0	0	0	0	0	95.33
	Actinobacillus_sp._3216	0	0	0	0	0	0	0	0		0	0	70.57	0	0	0	0	100	0	0	99.58	0	0	0	0	0	0	0	0	0	0	0	0	0	0	0	0	0	0	0	0	0	0	0	0	0	0	58.86	98
	Actinobacillus_sp._3282	100	99.7	0	99.86	99.79	91.25	97.15	93.01		0	0	0	0	0	0	0	0	0	0	0	0	0	0	0	0	0	0	0	0	0	0	0	0	0	0	0	0	0	0	0	0	0	0	0	0	0	0	96
	Actinobacillus_sp._3524	100	0	99.9	99.86	99.79	91	0	89.7		0	0	0	0	0	0	0	0	0	0	0	0	0	0	0	0	0	0	0	0	0	0	0	0	0	0	0	0	0	0	0	0	0	0	0	0	0	0	98
	Actinobacillus_sp._3579	100	0	99.9	99.72	99.79	0	0	96.98		0	0	0	0	0	0	0	0	0	0	0	0	0	0	0	0	0	0	0	0	0	0	0	0	0	0	0	0	0	0	0	0	0	0	0	0	0	0	97.33
	Actinobacillus_sp._3617	100	0	95.95	99.72	99.58	90.48	94.12	92.73		0	0	0	0	0	0	0	0	0	0	0	0	0	0	0	0	0	0	0	0	0	0	0	0	0	0	0	0	0	0	0	0	0	0	0	0	0	0	97.33
	Actinobacillus_sp._3750	0	0	0	0	0	99.73	0	0		0	0	0	0	0	0	0	0	0	0	0	0	0	0	0	0	0	0	0	0	0	0	0	0	0	0	0	0	0	0	0	0	0	0	0	0	0	57.69	96.67
	Actinobacillus_sp._3820	100	0	98.28	99.86	99.79	91.25	96.44	96.98		0	0	0	0	0	0	0	0	0	0	0	0	0	0	0	0	0	0	0	0	0	0	0	0	0	0	0	0	0	0	0	0	0	0	0	0	0	0	96
	Actinobacillus_sp._3826	100	0	99.59	99.86	99.79	90.98	98.22	95.14		0	0	0	0	0	0	0	0	0	0	0	0	0	0	0	0	0	0	0	0	0	0	0	0	0	0	0	0	0	0	0	0	0	0	0	0	0	0	96
	Actinobacillus_sp._3873	100	92.53	0	99.86	99.78	97.56	96.97	96.66		0	0	0	0	0	0	0	0	0	0	0	0	0	0	0	0	0	0	0	0	0	0	0	0	0	0	0	0	0	0	0	0	0	0	0	0	0	0	97.33
	Actinobacillus_sp._3874	100	92.53	0	99.86	99.79	97.7	0	96.66		0	0	0	0	0	0	0	0	0	0	0	0	0	0	0	0	0	0	0	0	0	0	0	0	0	0	0	0	0	0	0	0	0	0	0	0	0	0	97.33
	Actinobacillus_sp._3887	100	0	99.59	99.86	99.79	90.48	94.65	95.76		0	0	0	0	0	0	0	0	0	0	0	0	0	0	0	0	0	0	0	0	0	0	0	0	0	0	0	0	0	0	0	0	0	0	0	0	0	0	97.33
	Actinobacillus_sp._4005	0	0	0	0	0	100	0	97.05		0	0	0	0	0	0	0	0	0	0	0	0	0	0	0	0	0	0	0	0	0	0	0	0	0	0	0	0	0	0	0	0	0	0	0	0	0	0	96.67
	Actinobacillus_sp._4026	0	0	0	0	0	100	97.33	98.5		0	0	0	0	0	0	0	0	0	0	0	0	0	0	0	0	0	0	0	0	0	0	0	0	0	0	0	0	0	0	0	0	0	0	0	0	0	57.05	96.67
	Actinobacillus_sp._4038	100	0	99.45	99.72	99.79	91.25	97.15	93.01		0	0	0	0	0	0	0	0	0	0	0	0	0	0	0	0	0	0	0	0	0	0	0	0	0	0	0	0	0	0	0	0	0	0	0	0	0	0	96
	Actinobacillus_sp._4091	100	0	99.59	99.86	99.79	91.25	0	95.83		0	0	0	0	0	0	0	0	0	0	0	0	0	0	0	0	0	0	0	0	0	0	0	0	0	0	0	0	0	0	0	0	0	0	0	0	0	0	96
	Actinobacillus_sp._4130	0	0	0	0	0	100	0	98.2		0	0	0	0	0	0	0	0	0	0	0	0	0	0	0	0	0	0	0	0	0	0	0	0	0	0	0	0	0	0	0	0	0	0	0	0	0	0	97.33
	Actinobacillus_sp._798	100	0	99.59	99.86	99.58	90.48	98.04	96.98		0	0	0	0	0	0	0	0	0	0	0	0	0	0	0	0	0	0	0	0	0	0	0	0	0	0	0	0	0	0	0	0	0	0	0	0	0	0	97.33
	CAAGST010000001.1_Actinobacillus_porcinus_NM319	0	0	0	0	0	0	0	0		0	0	0	0	0	0	0	32.11	0	0	0	0	0	0	0	0	0	0	0	0	0	0	0	0	0	0	0	0	0	0	0	0	0	0	0	0	0	0	80.67
	CAAGSZ010000001.1_Actinobacillus_indolicus_46K2C	0	0	0	0	0	0	0	0		0	0	0	0	0	0	0	0	0	0	0	0	0	0	0	0	0	0	0	0	0	0	0	0	0	0	0	0	0	0	0	0	0	0	0	0	0	0	86
	CP007715.1_Actinobacillus_equuli_subsp._equuli_19392_NCTC8529	0	0	0	0	0	100	100	100		0	0	0	0	0	0	0	0	0	0	0	0	0	0	0	0	0	0	0	0	0	0	0	0	0	0	0	0	0	0	0	0	0	0	0	0	0	57.05	97.33
	CP022715.1_Actinobacillus_pleuropneumoniae_KL_16	0	0	0	0	0	0	0	0		0	0	100	0	0	0	0	100	0	0	0	100	100	0	0	100	0	0	0	0	0	0	0	0	0	0	0	0	0	0	0	0	0	0	0	0	0	0	99.33
	CP026009.1_Actinobacillus_pleuropneumoniae_App6	0	0	0	0	0	0	0	0		0	0	0	100	0	0	100	0	0	0	0	100	100	0	0	100	0	0	0	0	0	0	0	0	0	0	0	0	0	0	0	0	0	0	100	0	0	0	98.67
	CP029003.1_Actinobacillus_pleuropneumoniae_serovar_1_4074	0	0	0	0	0	0	0	0		0	0	100	0	0	0	0	100	0	0	0	100	100	0	0	100	0	0	0	0	0	0	0	0	0	0	0	0	0	100	0	0	0	0	0	0	0	0	99.33
	CP029206.1_Actinobacillus_porcitonsillarum_9953L55	0	0	0	0	0	0	0	0		0	0	0	0	0	0	0	0	0	0	0	0	100	0	0	0	0	0	0	0	0	0	0	0	0	0	0	0	0	0	0	0	0	0	0	0	0	0	92
	CP031854.1_Actinobacillus_pleuropneumoniae_ORG1224	0	0	0	0	0	0	0	0		0	0	0	0	0	0	0	0	0	0	0	0	100	0	100	0	0	100	0	99.86	0	100	0	0	0	100	0	0	96.69	0	0	0	0	0	0	0	0	98.72	99.33
	CP031855.1_Actinobacillus_pleuropneumoniae_7311555	0	0	0	0	0	0	0	0		0	0	0	0	99.04	0	0	99.86	0	0	0	100	100	0	0	0	0	0	0	0	0	0	0	0	0	0	0	0	0	0	0	0	0	0	0	0	96.29	98.08	98
	CP031856.1_Actinobacillus_pleuropneumoniae_16287-1	0	0	0	0	0	0	0	0		99.03	0	0	0	0	100	0	0	0	100	0	0	100	0	0	0	0	0	0	0	0	0	0	0	0	0	0	0	0	0	0	0	89.01	0	0	0	0	98.08	96
	CP031858.1_Actinobacillus_pleuropneumoniae_A-85-14	0	0	0	0	0	0	0	0		0	0	0	100	0	0	0	99.86	0	0	0	100	100	0	0	100	0	0	0	0	0	0	0	0	0	0	0	0	0	0	0	0	0	0	0	0	0	0	98.67
	CP031859.1_Actinobacillus_pleuropneumoniae_HS143	0	0	0	0	0	0	0	0		0	0	0	0	99.11	0	0	100	0	0	0	100	100	0	100	0	100	0	0	99.86	0	100	0	0	100	0	0	0	0	96.87	0	0	0	0	0	0	0	0	96
	CP031860.1_Actinobacillus_pleuropneumoniae_3906	0	0	0	0	0	0	0	0		0	0	0	100	0	0	0	100	0	0	0	100	0	0	0	0	0	0	0	0	0	0	0	0	0	0	0	0	0	93.25	0	0	0	0	0	0	0	98.08	98.67
	CP031861.1_Actinobacillus_pleuropneumoniae_serovar_13_N273	0	0	0	0	0	0	0	0		99.03	0	0	0	0	0	0	100	0	0	0	100	100	0	0	0	0	0	0	0	0	0	0	0	0	0	0	0	0	94.07	0	0	0	0	0	0	0	0	95.33
	CP031862.1_Actinobacillus_pleuropneumoniae_8329	0	0	0	0	0	0	0	0		0	0	0	0	99.11	0	0	0	100	0	0	100	100	0	0	0	0	0	0	0	0	0	0	0	0	0	0	0	0	97.45	0	0	0	0	0	0	0	0	96
	CP031863.1_Actinobacillus_pleuropneumoniae_serovar_11_56153	0	0	0	0	0	0	0	0		0	0	100	0	0	0	0	100	0	0	0	100	100	0	0	100	0	0	0	0	0	0	0	0	0	0	0	0	0	0	0	0	0	0	0	0	0	0	99.33
	CP031864.1_Actinobacillus_pleuropneumoniae_serovar_10_D13039	0	0	0	0	0	0	0	0		0	100	0	100	0	0	0	100	0	0	0	100	0	0	0	0	0	0	0	0	0	0	0	0	0	0	0	97.03	0	0	0	0	0	0	0	0	0	0	98.67
	CP031865.1_Actinobacillus_pleuropneumoniae_serovar_9_CVJ13261	0	0	0	0	0	0	0	0		0	0	100	0	0	0	0	100	0	0	0	100	100	0	0	100	0	0	0	0	0	0	0	0	0	0	0	0	0	0	0	0	0	0	0	0	0	0	99.33
	CP031866.1_Actinobacillus_pleuropneumoniae_serovar_8_405	0	0	0	0	0	0	0	0		0	0	0	0	86.72	0	0	100	0	0	0	100	100	0	100	0	0	0	100	99.86	0	0	100	0	100	0	0	0	0	0	0	0	0	0	0	0	0	98.08	97.33
	CP031869.1_Actinobacillus_pleuropneumoniae_WF83	0	0	0	0	0	0	0	0		0	0	0	0	99.11	0	0	100	0	0	0	100	100	0	0	100	0	0	0	0	0	0	0	0	0	0	0	96.57	0	0	0	0	96.35	0	0	0	0	98.08	98.67
	CP031873.1_Actinobacillus_pleuropneumoniae_serovar_4_M62	0	0	0	0	0	0	0	0		99.04	0	0	0	0	0	0	100	0	0	0	100	100	0	100	100	0	0	0	99.86	100	0	0	0	100	0	0	0	0	0	0	0	0	0	0	100	0	0	96
	CP031874.1_Actinobacillus_pleuropneumoniae_S1421	0	0	0	0	0	0	0	0		0	0	0	0	0	0	0	0	0	0	0	0	100	0	100	0	0	100	0	99.86	0	100	0	0	0	100	0	0	98.34	0	0	0	0	0	0	0	0	98.72	99.33
	CP031875.1_Actinobacillus_pleuropneumoniae_serovar_2_S1536	0	0	0	0	0	0	0	0		0	0	0	0	99.11	0	0	100	0	0	0	100	100	0	100	100	0	0	0	99.58	0	100	0	0	0	0	100	0	0	0	0	99.85	0	0	0	0	0	0	96
	CP038145.1_Actinobacillus_indolicus_AIFJ1607	0	0	0	0	0	0	0	0		0	0	0	0	0	0	0	0	0	0	0	0	0	0	0	0	0	0	0	0	0	0	0	0	0	0	0	0	0	0	0	0	0	0	0	0	0	0	86
	CP062137.1_Actinobacillus_sp._GY-402	0	0	0	0	0	0	0	0		0	0	0	0	0	0	0	0	0	0	0	0	0	0	0	0	0	0	0	0	0	0	0	0	0	0	0	0	0	0	0	0	0	0	0	0	0	0	81.33
	CP069796.1_Actinobacillus_pleuropneumoniae_serovar_6_Femo	0	0	0	0	0	0	0	0		100	0	0	0	0	0	0	100	0	0	0	99.79	100	0	100	0	100	0	0	99.86	0	100	0	0	100	0	0	0	0	0	0	0	0	0	0	0	100	98.08	96
	CP069797.1_Actinobacillus_pleuropneumoniae_K17	0	0	0	0	0	0	0	0		0	0	0	100	0	0	100	0	0	0	0	100	100	0	0	100	0	0	0	0	0	0	0	0	0	0	0	0	0	0	0	0	0	0	0	0	0	0	98.67
	CP079921.1_Actinobacillus_pleuropneumoniae_P1875	0	0	0	0	0	0	0	0		0	0	0	0	99.11	0	0	100	0	0	0	100	100	0	100	100	0	0	0	99.44	0	100	0	0	0	0	100	0	0	0	0	0	0	100	0	0	0	0	96
	JAEKIR010000001.1_Actinobacillus_pleuropneumoniae_1140	0	0	0	0	0	0	0	0		0	0	100	0	0	0	0	100	0	0	0	100	100	0	0	100	0	0	0	0	0	0	0	0	0	0	0	0	0	0	0	0	0	0	0	0	0	0	99.33
	JAHHZT010000001.1_Actinobacillus_pleuropneumoniae_18-1342	0	0	0	0	0	0	0	0		98.96	0	0	0	0	0	0	99.86	0	0	0	100	100	0	0	0	0	0	0	0	0	0	0	0	0	0	0	0	97.56	0	0	0	0	0	0	0	0	98.08	98.67
	KB893930.1_Actinobacillus_capsulatus_DSM_19761_C228	0	0	0	0	0	0	0	80.11		0	0	0	0	0	0	0	0	0	0	0	0	0	0	0	0	0	0	0	0	0	0	0	0	0	0	0	0	0	0	0	0	0	0	0	0	0	0	96
	L831080.1_Actinobacillus_ureae_ATCC_25976	0	0	0	0	94.98	0	0	0		0	0	0	0	0	0	0	0	0	0	0	0	0	0	0	0	0	0	0	0	0	0	0	0	0	0	0	0	0	0	0	0	0	0	0	0	0	0	95.33
	LN908249.1_Actinobacillus_pleuropneumoniae_serovar_8_MIDG2331	0	0	0	0	0	0	0	0		100	0	0	0	0	0	0	100	0	0	0	100	100	0	100	0	0	0	100	99.86	0	0	100	0	100	0	0	0	0	0	0	0	0	0	0	0	0	98.08	97.33
	LR134169.1_Actinobacillus_lignieresii_NCTC10568	0	0	0	0	0	0	0	0		0	0	0	0	0	0	0	0	0	0	0	0	0	0	0	0	0	0	0	0	0	0	0	0	0	0	0	0	0	0	0	0	0	0	0	0	0	59.49	99.33
	LR134486.1_Actinobacillus_equuli_NCTC9435	0	0	0	0	0	99.2	0	0		0	0	0	0	0	0	0	0	0	0	0	0	0	0	0	0	0	0	0	0	0	0	0	0	0	0	0	0	0	0	0	0	0	0	0	0	0	0	98
	LR134510.1_Actinobacillus_delphinicola_NCTC12871	0	0	0	0	0	0	0	0		0	0	0	0	0	0	0	0	0	0	0	0	0	0	0	0	0	0	0	0	0	0	0	0	0	0	0	0	0	0	0	0	0	0	0	0	0	0	72
	LR134515.1_Actinobacillus_pleuropneumoniae_NCTC10976	0	0	0	0	0	0	0	0		0	0	0	0	99.11	0	0	100	0	0	0	100	100	0	100	100	0	0	0	99.58	0	100	0	0	0	0	100	0	0	0	0	0	0	100	0	0	0	0	96
	LS483358.1_Actinobacillus_pleuropneumoniae_NCTC11384	0	0	0	0	0	0	0	0		99.04	0	0	0	0	0	0	100	0	0	0	100	100	0	100	100	0	0	0	99.86	100	0	0	0	100	0	0	0	0	0	0	0	0	0	0	100	0	0	96
	LT906456.1_Actinobacillus_suis_NCTC12996_ATCC33415	0	0	0	0	99.79	0	0	0		0	0	0	0	0	0	0	0	0	0	0	0	100	0	0	0	0	0	0	0	0	0	0	0	0	0	0	0	0	0	0	0	0	0	0	0	0	0	96.67
	MTBV01000001.1_Actinobacillus_suis_ATCC_15557	0	0	0	0	99.79	0	0	0		0	0	0	0	0	0	0	0	0	0	0	0	100	0	0	0	0	0	0	0	0	0	0	0	0	0	0	0	0	0	0	0	0	0	0	0	0	0	96.67
	MTBX01000001.1_Actinobacillus_suis_H91-0406	0	0	0	0	99.79	0	0	0		0	0	0	0	0	0	0	0	0	0	0	0	100	0	0	0	0	0	0	0	0	0	0	0	0	0	0	0	0	0	0	0	0	0	0	0	0	0	96.67
	NC_009053.1_Actinobacillus_pleuropneumoniae_serovar_5b_L20	0	0	0	0	0	0	0	0		0	0	0	100	0	0	100	0	0	0	0	100	100	99.88	0	0	0	0	0	0	0	0	0	0	0	0	0	0	0	0	100	0	0	0	0	0	0	0	98.67
	NC_010278.1_Actinobacillus_pleuropneumoniae_serovar_3_JL03	0	0	0	0	0	0	0	0		0	0	0	0	0	0	0	0	0	0	0	0	100	0	100	0	0	100	0	99.86	0	100	0	0	0	100	0	0	99.01	0	0	0	0	0	0	0	0	98.72	99.33
	NC_010939.1_Actinobacillus_pleuropneumoniae_serovar_7_AP76	0	0	0	0	0	0	0	0		100	0	0	0	0	0	0	100	0	0	0	100	100	0	0	100	0	0	0	0	0	0	0	0	0	0	0	0	0	0	0	0	100	0	0	0	0	98.08	98.67
	NC_018690.1_Actinobacillus_suis_H91-0380	0	0	0	0	99.79	0	0	0		0	0	0	0	0	0	0	0	0	0	0	0	100	0	0	0	0	0	0	0	0	0	0	0	0	0	0	0	0	0	0	0	0	0	0	0	0	0	96.67
	NHRD01000001.1_Actinobacillus_succinogenes_GXAS137	0	0	0	0	0	0	0	0		0	0	0	0	0	0	0	0	0	0	0	0	0	0	0	0	0	0	0	0	0	0	0	0	0	0	0	0	0	0	0	0	0	0	0	0	0	0	81.33
	NZ_CABFJY010000001.1_Actinobacillus_vicugnae_W16181	0	0	0	0	93.1	62.44	0	66.97		0	0	0	0	0	0	0	0	0	0	0	0	0	0	0	0	0	0	0	0	0	0	0	0	0	0	0	0	0	0	0	0	0	0	0	0	0	0	97.33
	NZ_MTBW01000026.1_Actinobacillus_suis_H89-1173	0	0	0	0	99.79	0	0	0		0	0	0	0	0	0	0	0	0	0	0	0	100	0	0	0	0	0	0	0	0	0	0	0	0	0	0	0	0	0	0	0	0	0	0	0	0	0	96.67
	QCXP01000001.1_Actinobacillus_suis_AS108-13	0	0	0	0	99.79	0	0	0		0	0	0	0	0	0	0	0	0	0	0	0	0	0	0	0	0	0	0	0	0	0	0	0	0	0	0	0	0	0	0	0	0	0	0	0	0	0	96.67
	UFRM01000002.1_Actinobacillus_lignieresii_NCTC4189	0	0	0	0	0	0	0	0		0	0	0	0	0	0	0	0	0	0	0	0	0	0	0	0	0	0	0	0	0	0	0	0	0	0	0	0	0	0	0	0	0	0	0	0	0	0	0
	UFRN01000002.1_Actinobacillus_lignieresii_NCTC4191	0	0	0	0	0	0	0	0		0	0	0	0	0	0	0	0	0	0	0	0	0	0	0	0	0	0	0	0	0	0	0	0	0	0	0	0	0	0	0	0	0	0	0	0	0	60.13	99.33
	UFSB01000003.1_Actinobacillus_seminis_NCTC10851_ATCC15768	0	0	0	0	0	0	0	0		0	0	0	0	0	0	0	0	0	0	0	0	0	0	0	0	0	0	0	0	0	0	0	0	0	0	0	0	0	0	0	0	0	0	0	0	0	0	78.67
	UFSD01000002.1_Actinobacillus_ureae_NCTC10220	0	0	0	0	94.98	0	0	0		0	0	0	0	0	0	0	0	0	0	0	0	0	0	0	0	0	0	0	0	0	0	0	0	0	0	0	0	0	0	0	0	0	0	0	0	0	0	94.67
	UFSH01000002.1_Actinobacillus_ureae_NCTC10221	0	0	0	0	94.98	0	0	0		0	0	0	0	0	0	0	0	0	0	0	0	0	0	0	0	0	0	0	0	0	0	0	0	0	0	0	0	0	0	0	0	0	0	0	0	0	0	94.67
	UIFY01000002.1_Actinobacillus_pleuropneumoniae_NCTC11407	0	0	0	0	0	0	0	0		100	0	0	0	0	0	0	100	0	0	100	0	100	0	100	0	100	0	0	99.86	0	100	0	0	100	0	0	0	0	0	0	0	0	0	0	0	100	98.08	96
[truncated: 55 more columns]
