# Supplementary material for: Whole genome sequencing to study antimicrobial resistance and RTX virulence genes in equine Actinobacillus isolates
Source: Vet Res. 2023 Apr 5;54:33. doi: 10.1186/s13567-023-01160-2 (PMC10074821; doi:10.1186/s13567-023-01160-2)
Supplement: Supplementary file 5 — Additional file 5. Overview of used plasmid-specific primers. [file 13567_2023_1160_MOESM5_ESM.xlsx]

## Sheet: Supplement S5
	Additional file 5. Overview of used plasmid-specific primers.
	primer name	sequence (5' > 3')
	pROB3887-Fw1	ttggcaaaggcatgacgattgc
	pROB3887-Rv1	ttccctgcgtgctgtaactgc
	pROB3887-Fw2	atcccaaacgtagagatgacaagcg
	pROB3887-Rv2	tagcaggctgcggattagacg
	pAPH-CAT3887-Fw1	ttgccctggaacagcaacctaagc
	pAPH-CAT3887-Rv1	ttgcgggacaccacatcaacg
	pAPH-CAT3887-Fw2	aaggtcgaggtgtggcttgc
	pAPH-CAT3887-Rv2	tcgtgtgtgcggatgaagtcagc
